# Supplementary material for: HOTAIR/miR-203/CAV1 Crosstalk Influences Proliferation, Migration, and Invasion in the Breast Cancer Cell
Source: Int J Mol Sci. 2022 Oct 4;23(19):11755. doi: 10.3390/ijms231911755 (PMC9569926; doi:10.3390/ijms231911755)
Supplement: Supplementary file 1 [file ijms-23-11755-s001.zip]

Archive with 8 entries (8 files):
- Figure S1.pdf
- Figure S2.pdf
- Figure S3.pdf
- Figure S4.pdf
- Table S1.csv
- Table S2.xlsx
- Table S3.pdf
- Table S4.pdf
