# Supplementary material for: HOTAIR/miR-203/CAV1 Crosstalk Influences Proliferation, Migration, and Invasion in the Breast Cancer Cell
Source: Int J Mol Sci. 2022 Oct 4;23(19):11755. doi: 10.3390/ijms231911755 (PMC9569926; doi:10.3390/ijms231911755)
Supplement: Supplementary file 1 [file ijms-23-11755-s001.zip › Table S1.csv]

Gene Name Gene Id Mirna MIMAT Species Cell Type Tissue Category Location Region Method Result Validation Type Experimental Condition Variant Ids Variant Positions
HOTAIR ENSG00000228630|NR_047517.1|NR_047518.1 hsa-let-7g-5p MIMAT0000414 hg38 HEK293T Kidney Cancer/Malignant NA NA Luciferase Reporter Assay NEGATIVE DIRECT NA NA NA
HOTAIR ENSG00000228630|NR_047517.1|NR_047518.1 hsa-miR-1-3p MIMAT0000416 hg38 KYSE510 Esophagus Cancer/Malignant NA NA qPCR POSITIVE INDIRECT NA NA NA
HOTAIR ENSG00000228630|NR_047517.1|NR_047518.1 hsa-miR-1-3p MIMAT0000416 hg38 KYSE510 Esophagus Cancer/Malignant NA NA Luciferase Reporter Assay POSITIVE DIRECT NA NA NA
HOTAIR ENSG00000228630|NR_047517.1|NR_047518.1 hsa-miR-1-3p MIMAT0000416 hg38 KYSE30 Esophagus Cancer/Malignant NA NA qPCR POSITIVE INDIRECT NA NA NA
HOTAIR ENSG00000228630|NR_047517.1|NR_047518.1 hsa-miR-1-3p MIMAT0000416 hg38 KYSE30 Esophagus Cancer/Malignant NA NA Luciferase Reporter Assay POSITIVE DIRECT NA NA NA
HOTAIR ENSG00000228630|NR_047517.1|NR_047518.1 hsa-miR-122-5p MIMAT0000421 hg38 HUH7 Liver Cancer/Malignant NA NA qPCR POSITIVE INDIRECT NA NA NA
HOTAIR ENSG00000228630|NR_047517.1|NR_047518.1 hsa-miR-122-5p MIMAT0000421 hg38 HEPG2 Liver Cancer/Malignant NA NA qPCR POSITIVE INDIRECT NA NA NA
HOTAIR ENSG00000228630|NR_047517.1|NR_047518.1 hsa-miR-125a-5p MIMAT0000443 hg38 HEK293T Kidney Cancer/Malignant NA NA Luciferase Reporter Assay POSITIVE DIRECT NA NA NA
HOTAIR ENSG00000228630|NR_047517.1|NR_047518.1 hsa-miR-130a-3p MIMAT0000425 hg38 GBCSD Gallbladder Cancer/Malignant NA NA Northern Blot POSITIVE INDIRECT NA NA NA
HOTAIR ENSG00000228630|NR_047517.1|NR_047518.1 hsa-miR-130a-3p MIMAT0000425 hg38 GBCSD Gallbladder Cancer/Malignant NA NA qPCR POSITIVE INDIRECT NA NA NA
HOTAIR ENSG00000228630|NR_047517.1|NR_047518.1 hsa-miR-130a-3p MIMAT0000425 hg38 GBCSD Gallbladder Cancer/Malignant NA NA Luciferase Reporter Assay POSITIVE DIRECT NA NA NA
HOTAIR ENSG00000228630|NR_047517.1|NR_047518.1 hsa-miR-130a-3p MIMAT0000425 hg38 HEK293T Kidney Cancer/Malignant NA NA Luciferase Reporter Assay NEGATIVE DIRECT NA NA NA
HOTAIR ENSG00000228630|NR_047517.1|NR_047518.1 hsa-miR-141-3p MIMAT0000432 hg38 U87 Brain Cancer/Malignant NA NA Luciferase Reporter Assay POSITIVE DIRECT NA NA NA
HOTAIR ENSG00000228630|NR_047517.1|NR_047518.1 hsa-miR-141-3p MIMAT0000432 hg38 U87 Brain Cancer/Malignant NA NA qPCR POSITIVE INDIRECT NA NA NA
HOTAIR ENSG00000228630|NR_047517.1|NR_047518.1 hsa-miR-141-3p MIMAT0000432 hg38 U251 Brain Cancer/Malignant NA NA Luciferase Reporter Assay POSITIVE DIRECT NA NA NA
HOTAIR ENSG00000228630|NR_047517.1|NR_047518.1 hsa-miR-141-3p MIMAT0000432 hg38 U251 Brain Cancer/Malignant NA NA qPCR POSITIVE INDIRECT NA NA NA
HOTAIR ENSG00000228630|NR_047517.1|NR_047518.1 hsa-miR-143-3p MIMAT0000435 hg38 HEK293T Kidney Cancer/Malignant NA NA Luciferase Reporter Assay POSITIVE DIRECT NA NA NA
HOTAIR ENSG00000228630|NR_047517.1|NR_047518.1 hsa-miR-145-3p MIMAT0004601 hg38 HEK293T Kidney Cancer/Malignant NA NA Luciferase Reporter Assay POSITIVE DIRECT NA NA NA
HOTAIR ENSG00000228630|NR_047517.1|NR_047518.1 hsa-miR-193a-3p MIMAT0000459 hg38 PC3 Prostate Cancer/Malignant NA NA Luciferase Reporter Assay POSITIVE DIRECT NA NA NA
HOTAIR ENSG00000228630|NR_047517.1|NR_047518.1 hsa-miR-193a-3p MIMAT0000459 hg38 PC3 Prostate Cancer/Malignant NA NA qPCR POSITIVE INDIRECT NA NA NA
HOTAIR ENSG00000228630|NR_047517.1|NR_047518.1 hsa-miR-193a-3p MIMAT0000459 hg38 DU145 Prostate Cancer/Malignant NA NA qPCR POSITIVE INDIRECT NA NA NA
HOTAIR ENSG00000228630|NR_047517.1|NR_047518.1 hsa-miR-193a-3p MIMAT0000459 hg38 DU145 Prostate Cancer/Malignant NA NA Luciferase Reporter Assay POSITIVE DIRECT NA NA NA
HOTAIR ENSG00000228630|NR_047517.1|NR_047518.1 hsa-miR-199a-5p MIMAT0000231 hg38 TZMBL Cervix Cancer/Malignant chr12:53962529-53962541|- exon PAR-CLIP POSITIVE DIRECT shRNAs against HIV-1 NA NA
HOTAIR ENSG00000228630|NR_047517.1|NR_047518.1 hsa-miR-199a-5p MIMAT0000231 hg38 TZMBL Cervix Cancer/Malignant chr12:53962529-53962541|- exon PAR-CLIP POSITIVE DIRECT shRNAs against HIV-1 NA NA
HOTAIR ENSG00000228630|NR_047517.1|NR_047518.1 hsa-miR-203a-3p MIMAT0000264 hg38 HEK293T Kidney Cancer/Malignant NA NA Luciferase Reporter Assay NEGATIVE DIRECT NA NA NA
HOTAIR ENSG00000228630|NR_047517.1|NR_047518.1 hsa-miR-217-5p MIMAT0000274 hg38 769P Kidney Cancer/Malignant NA NA qPCR POSITIVE INDIRECT NA NA NA
HOTAIR ENSG00000228630|NR_047517.1|NR_047518.1 hsa-miR-217-5p MIMAT0000274 hg38 769P Kidney Cancer/Malignant NA NA Luciferase Reporter Assay POSITIVE DIRECT NA NA NA
HOTAIR ENSG00000228630|NR_047517.1|NR_047518.1 hsa-miR-218-5p MIMAT0000275 hg38 HT29 Intestine Cancer/Malignant NA NA qPCR POSITIVE INDIRECT NA NA NA
HOTAIR ENSG00000228630|NR_047517.1|NR_047518.1 hsa-miR-218-5p MIMAT0000275 hg38 SW480 Intestine Cancer/Malignant NA NA qPCR POSITIVE INDIRECT NA NA NA
HOTAIR ENSG00000228630|NR_047517.1|NR_047518.1 hsa-miR-23b-3p MIMAT0000418 hg38 HELA Cervix Cancer/Malignant NA NA Luciferase Reporter Assay POSITIVE DIRECT NA NA NA
HOTAIR ENSG00000228630|NR_047517.1|NR_047518.1 hsa-miR-23b-3p MIMAT0000418 hg38 HELA Cervix Cancer/Malignant NA NA qPCR POSITIVE INDIRECT NA NA NA
HOTAIR ENSG00000228630|NR_047517.1|NR_047518.1 hsa-miR-30c-1-3p MIMAT0004674 hg38 TZMBL Cervix Cancer/Malignant chr12:53963476-53963488|- exon PAR-CLIP POSITIVE DIRECT shRNAs against HIV-1 NA NA
HOTAIR ENSG00000228630|NR_047517.1|NR_047518.1 hsa-miR-30c-1-3p MIMAT0004674 hg38 TZMBL Cervix Cancer/Malignant chr12:53963476-53963488|- exon PAR-CLIP POSITIVE DIRECT shRNAs against HIV-1 NA NA
HOTAIR ENSG00000228630|NR_047517.1|NR_047518.1 hsa-miR-30c-2-3p MIMAT0004550 hg38 TZMBL Cervix Cancer/Malignant chr12:53963476-53963488|- exon PAR-CLIP POSITIVE DIRECT shRNAs against HIV-1 NA NA
HOTAIR ENSG00000228630|NR_047517.1|NR_047518.1 hsa-miR-30c-2-3p MIMAT0004550 hg38 TZMBL Cervix Cancer/Malignant chr12:53963476-53963488|- exon PAR-CLIP POSITIVE DIRECT shRNAs against HIV-1 NA NA
HOTAIR ENSG00000228630|NR_047517.1|NR_047518.1 hsa-miR-326 MIMAT0000756 hg38 U251 Brain Cancer/Malignant NA NA qPCR POSITIVE INDIRECT NA NA NA
HOTAIR ENSG00000228630|NR_047517.1|NR_047518.1 hsa-miR-326 MIMAT0000756 hg38 HEK293T Kidney Embryonic/Fetal NA NA Luciferase Reporter Assay POSITIVE DIRECT NA NA NA
HOTAIR ENSG00000228630|NR_047517.1|NR_047518.1 hsa-miR-326 MIMAT0000756 hg38 U87 Brain Cancer/Malignant NA NA qPCR POSITIVE INDIRECT NA NA NA
HOTAIR ENSG00000228630|NR_047517.1|NR_047518.1 hsa-miR-34a-5p MIMAT0000255 hg38 DU145 Prostate Cancer/Malignant NA NA Luciferase Reporter Assay POSITIVE DIRECT NA NA NA
HOTAIR ENSG00000228630|NR_047517.1|NR_047518.1 hsa-miR-34a-5p MIMAT0000255 hg38 DU145 Prostate Cancer/Malignant NA NA qPCR POSITIVE INDIRECT NA NA NA
HOTAIR ENSG00000228630|NR_047517.1|NR_047518.1 hsa-miR-34a-5p MIMAT0000255 hg38 PC3 Prostate Cancer/Malignant NA NA Luciferase Reporter Assay POSITIVE DIRECT NA NA NA
HOTAIR ENSG00000228630|NR_047517.1|NR_047518.1 hsa-miR-34a-5p MIMAT0000255 hg38 PC3 Prostate Cancer/Malignant NA NA qPCR POSITIVE INDIRECT NA NA NA
HOTAIR ENSG00000228630|NR_047517.1|NR_047518.1 hsa-miR-423-5p MIMAT0004748 hg38 TZMBL Cervix Cancer/Malignant chr12:53963477-53963489|- exon PAR-CLIP POSITIVE DIRECT shRNAs against HIV-1 NA NA
HOTAIR ENSG00000228630|NR_047517.1|NR_047518.1 hsa-miR-423-5p MIMAT0004748 hg38 TZMBL Cervix Cancer/Malignant chr12:53963477-53963489|- exon PAR-CLIP POSITIVE DIRECT shRNAs against HIV-1 NA NA
HOTAIR ENSG00000228630|NR_047517.1|NR_047518.1 hsa-miR-455-5p MIMAT0003150 hg38 TZMBL Cervix Cancer/Malignant chr12:53963454-53963466|- exon PAR-CLIP POSITIVE DIRECT shRNAs against HIV-1 NA NA
HOTAIR ENSG00000228630|NR_047517.1|NR_047518.1 hsa-miR-455-5p MIMAT0003150 hg38 TZMBL Cervix Cancer/Malignant chr12:53963454-53963466|- exon PAR-CLIP POSITIVE DIRECT shRNAs against HIV-1 NA NA
HOTAIR ENSG00000228630|NR_047517.1|NR_047518.1 hsa-miR-501-5p MIMAT0002872 hg38 TZMBL Cervix Cancer/Malignant chr12:53963444-53963456|- exon PAR-CLIP POSITIVE DIRECT shRNAs against HIV-1 NA NA
HOTAIR ENSG00000228630|NR_047517.1|NR_047518.1 hsa-miR-501-5p MIMAT0002872 hg38 TZMBL Cervix Cancer/Malignant chr12:53963444-53963456|- exon PAR-CLIP POSITIVE DIRECT shRNAs against HIV-1 NA NA
HOTAIR ENSG00000228630|NR_047517.1|NR_047518.1 hsa-miR-532-5p MIMAT0002888 hg38 293S Kidney Embryonic/Fetal chr12:53968868-53968880|- exon HITS-CLIP POSITIVE DIRECT treatment:emetine NA NA
HOTAIR ENSG00000228630|NR_047517.1|NR_047518.1 hsa-miR-532-5p MIMAT0002888 hg38 293S Kidney Embryonic/Fetal chr12:53968868-53968880|- exon HITS-CLIP POSITIVE DIRECT treatment:emetine NA NA
