# Supplementary material for: HOTAIR/miR-203/CAV1 Crosstalk Influences Proliferation, Migration, and Invasion in the Breast Cancer Cell
Source: Int J Mol Sci. 2022 Oct 4;23(19):11755. doi: 10.3390/ijms231911755 (PMC9569926; doi:10.3390/ijms231911755)
Supplement: Supplementary file 1 [file ijms-23-11755-s001.zip › Table S2.xlsx]

## Sheet: Sheet1
miEAA - miRNA Enrichment and Annotation -- Analysis results
Category	Subcategory	Enrichment	P-value	P-adjusted	Q-value	Expected	Observed	miRNAs/precursors
Target genes (miRTarBase)	KRAS	over-represented	1.83e-6	0.0035638	0.0035638	0.652615	7	hsa-let-7g-5p; hsa-miR-1-3p; hsa-miR-143-3p; hsa-miR-193a-3p; hsa-miR-199a-5p; hsa-miR-217-5p; hsa-miR-326
Target genes (miRTarBase)	TNF	over-represented	8.29e-7	0.0035638	0.0035638	0.0858704	4	hsa-miR-130a-3p; hsa-miR-143-3p; hsa-miR-203a-3p; hsa-miR-34a-5p
Target genes (miRTarBase)	UBE2L3	over-represented	2.19e-6	0.0035638	0.0035638	0.0343482	3	hsa-miR-122-5p; hsa-miR-125a-5p; hsa-miR-423-5p
Target genes (miRTarBase)	PAM	over-represented	5.44e-6	0.0066449	0.0066449	0.0429352	3	hsa-miR-125a-5p; hsa-miR-218-5p; hsa-miR-34a-5p
Target genes (miRTarBase)	DLX5	over-represented	1.08e-5	0.0099431	0.0099431	0.0515222	3	hsa-miR-141-3p; hsa-miR-203a-3p; hsa-miR-423-5p
Target genes (miRTarBase)	GHITM	over-represented	2.24e-5	0.0099431	0.0099431	0.369243	5	hsa-miR-217-5p; hsa-miR-218-5p; hsa-miR-23b-3p; hsa-miR-30c-1-3p; hsa-miR-30c-2-3p
Target genes (miRTarBase)	GJA1	over-represented	2.22e-5	0.0099431	0.0099431	0.180328	4	hsa-miR-1-3p; hsa-miR-130a-3p; hsa-miR-218-5p; hsa-miR-23b-3p
Target genes (miRTarBase)	KIF2A	over-represented	1.88e-5	0.0099431	0.0099431	0.0601093	3	hsa-miR-1-3p; hsa-miR-203a-3p; hsa-miR-34a-5p
Target genes (miRTarBase)	MET	over-represented	1.99e-5	0.0099431	0.0099431	0.360656	5	hsa-miR-1-3p; hsa-miR-130a-3p; hsa-miR-218-5p; hsa-miR-23b-3p; hsa-miR-34a-5p
Target genes (miRTarBase)	TNFRSF10B	over-represented	1.97e-5	0.0099431	0.0099431	0.9274	7	hsa-let-7g-5p; hsa-miR-125a-5p; hsa-miR-130a-3p; hsa-miR-141-3p; hsa-miR-30c-1-3p; hsa-miR-30c-2-3p; hsa-miR-34a-5p
Target genes (miRTarBase)	UNC45A	over-represented	1.88e-5	0.0099431	0.0099431	0.0601093	3	hsa-miR-1-3p; hsa-miR-125a-5p; hsa-miR-23b-3p
Target genes (miRTarBase)	FN1	over-represented	3.00e-5	0.0104552	0.0104552	0.0686963	3	hsa-let-7g-5p; hsa-miR-1-3p; hsa-miR-218-5p
Target genes (miRTarBase)	SRC	over-represented	3.00e-5	0.0104552	0.0104552	0.0686963	3	hsa-miR-203a-3p; hsa-miR-23b-3p; hsa-miR-34a-5p
Target genes (miRTarBase)	UBAP2	over-represented	3.00e-5	0.0104552	0.0104552	0.0686963	3	hsa-miR-122-5p; hsa-miR-218-5p; hsa-miR-34a-5p
Target genes (miRTarBase)	SNAI1	over-represented	3.25e-5	0.0105818	0.0105818	0.197502	4	hsa-miR-199a-5p; hsa-miR-203a-3p; hsa-miR-30c-2-3p; hsa-miR-34a-5p
Target genes (miRTarBase)	CAP1	over-represented	4.47e-5	0.0128433	0.0128433	0.0772834	3	hsa-miR-1-3p; hsa-miR-218-5p; hsa-miR-23b-3p
Target genes (miRTarBase)	HK2	over-represented	4.47e-5	0.0128433	0.0128433	0.0772834	3	hsa-miR-125a-5p; hsa-miR-143-3p; hsa-miR-199a-5p
Target genes (miRTarBase)	MCM7	over-represented	4.74e-5	0.0128609	0.0128609	0.429352	5	hsa-miR-1-3p; hsa-miR-30c-1-3p; hsa-miR-30c-2-3p; hsa-miR-34a-5p; hsa-miR-423-5p
Target genes (miRTarBase)	GAPDH	over-represented	5.39e-5	0.0138669	0.0138669	0.223263	4	hsa-miR-218-5p; hsa-miR-23b-3p; hsa-miR-423-5p; hsa-miR-501-5p
Target genes (miRTarBase)	PPARA	over-represented	5.75e-5	0.01404	0.01404	0.446526	5	hsa-miR-130a-3p; hsa-miR-141-3p; hsa-miR-30c-1-3p; hsa-miR-30c-2-3p; hsa-miR-34a-5p
Target genes (miRTarBase)	ABHD11	over-represented	7.04e-5	0.0143349	0.0143349	0.0171741	2	hsa-miR-1-3p; hsa-miR-218-5p
Target genes (miRTarBase)	COQ6	over-represented	7.04e-5	0.0143349	0.0143349	0.0171741	2	hsa-miR-1-3p; hsa-miR-423-5p
Target genes (miRTarBase)	PFDN1	over-represented	7.04e-5	0.0143349	0.0143349	0.0171741	2	hsa-miR-1-3p; hsa-miR-122-5p
Target genes (miRTarBase)	SIRT6	over-represented	7.04e-5	0.0143349	0.0143349	0.0171741	2	hsa-miR-218-5p; hsa-miR-34a-5p
Target genes (miRTarBase)	E2F3	over-represented	8.07e-5	0.015708	0.015708	1.15066	7	hsa-miR-125a-5p; hsa-miR-141-3p; hsa-miR-199a-5p; hsa-miR-203a-3p; hsa-miR-217-5p; hsa-miR-34a-5p; hsa-miR-423-5p
Target genes (miRTarBase)	PLS3	over-represented	8.68e-5	0.015708	0.015708	0.0944575	3	hsa-miR-1-3p; hsa-miR-125a-5p; hsa-miR-218-5p
Target genes (miRTarBase)	PPARG	over-represented	8.68e-5	0.015708	0.015708	0.0944575	3	hsa-miR-1-3p; hsa-miR-130a-3p; hsa-miR-218-5p
Target genes (miRTarBase)	EDN1	over-represented	9.80e-5	0.016507	0.016507	0.498048	5	hsa-let-7g-5p; hsa-miR-1-3p; hsa-miR-125a-5p; hsa-miR-130a-3p; hsa-miR-199a-5p
Target genes (miRTarBase)	ZEB2	over-represented	9.66e-5	0.016507	0.016507	0.257611	4	hsa-miR-125a-5p; hsa-miR-141-3p; hsa-miR-203a-3p; hsa-miR-34a-5p
Target genes (miRTarBase)	IMPDH2	over-represented	1.15e-4	0.0187447	0.0187447	0.103044	3	hsa-miR-218-5p; hsa-miR-23b-3p; hsa-miR-34a-5p
Target genes (miRTarBase)	ANKRD10	over-represented	2.10e-4	0.0218455	0.0218455	0.0257611	2	hsa-miR-122-5p; hsa-miR-218-5p
Target genes (miRTarBase)	BAX	over-represented	1.88e-4	0.0218455	0.0218455	0.120219	3	hsa-miR-1-3p; hsa-miR-122-5p; hsa-miR-34a-5p
Target genes (miRTarBase)	CAPG	over-represented	2.10e-4	0.0218455	0.0218455	0.0257611	2	hsa-miR-1-3p; hsa-miR-34a-5p
Target genes (miRTarBase)	CDKN2C	over-represented	2.10e-4	0.0218455	0.0218455	0.0257611	2	hsa-miR-218-5p; hsa-miR-34a-5p
Target genes (miRTarBase)	COPZ1	over-represented	2.01e-4	0.0218455	0.0218455	0.309133	4	hsa-miR-1-3p; hsa-miR-125a-5p; hsa-miR-34a-5p; hsa-miR-423-5p
Target genes (miRTarBase)	DNTTIP2	over-represented	1.99e-4	0.0218455	0.0218455	0.918813	6	hsa-miR-143-3p; hsa-miR-145-3p; hsa-miR-203a-3p; hsa-miR-218-5p; hsa-miR-30c-1-3p; hsa-miR-30c-2-3p
Target genes (miRTarBase)	DRAP1	over-represented	2.10e-4	0.0218455	0.0218455	0.0257611	2	hsa-miR-1-3p; hsa-miR-423-5p
Target genes (miRTarBase)	FRMD4A	over-represented	2.10e-4	0.0218455	0.0218455	0.0257611	2	hsa-miR-218-5p; hsa-miR-34a-5p
Target genes (miRTarBase)	H1FX	over-represented	2.10e-4	0.0218455	0.0218455	0.0257611	2	hsa-miR-1-3p; hsa-miR-34a-5p
Target genes (miRTarBase)	HIPK2	over-represented	1.49e-4	0.0218455	0.0218455	0.111632	3	hsa-miR-141-3p; hsa-miR-218-5p; hsa-miR-423-5p
Target genes (miRTarBase)	RALB	over-represented	2.10e-4	0.0218455	0.0218455	0.0257611	2	hsa-miR-1-3p; hsa-miR-34a-5p
Target genes (miRTarBase)	RIPK2	over-represented	2.10e-4	0.0218455	0.0218455	0.0257611	2	hsa-miR-1-3p; hsa-miR-34a-5p
Target genes (miRTarBase)	RIT1	over-represented	2.10e-4	0.0218455	0.0218455	0.0257611	2	hsa-miR-125a-5p; hsa-miR-218-5p
Target genes (miRTarBase)	SIRT1	over-represented	1.79e-4	0.0218455	0.0218455	0.300546	4	hsa-miR-199a-5p; hsa-miR-217-5p; hsa-miR-23b-3p; hsa-miR-34a-5p
Target genes (miRTarBase)	TFF1	over-represented	2.10e-4	0.0218455	0.0218455	0.0257611	2	hsa-miR-218-5p; hsa-miR-423-5p
Target genes (miRTarBase)	TYMS	over-represented	1.49e-4	0.0218455	0.0218455	0.111632	3	hsa-miR-193a-3p; hsa-miR-203a-3p; hsa-miR-34a-5p
Target genes (miRTarBase)	YWHAB	over-represented	1.96e-4	0.0218455	0.0218455	0.575332	5	hsa-miR-122-5p; hsa-miR-143-3p; hsa-miR-218-5p; hsa-miR-30c-1-3p; hsa-miR-30c-2-3p
Target genes (miRTarBase)	BAK1	over-represented	2.26e-4	0.0229967	0.0229967	0.592506	5	hsa-miR-125a-5p; hsa-miR-30c-1-3p; hsa-miR-30c-2-3p; hsa-miR-34a-5p; hsa-miR-423-5p
Target genes (miRTarBase)	CD44	over-represented	2.42e-4	0.0241244	0.0241244	0.601093	5	hsa-miR-1-3p; hsa-miR-143-3p; hsa-miR-199a-5p; hsa-miR-218-5p; hsa-miR-34a-5p
Target genes (miRTarBase)	EGFR	over-represented	2.76e-4	0.0264957	0.0264957	0.334895	4	hsa-miR-1-3p; hsa-miR-122-5p; hsa-miR-125a-5p; hsa-miR-218-5p
Target genes (miRTarBase)	ERBB2	over-represented	2.77e-4	0.0264957	0.0264957	0.618267	5	hsa-miR-125a-5p; hsa-miR-193a-3p; hsa-miR-199a-5p; hsa-miR-326; hsa-miR-34a-5p
Target genes (miRTarBase)	TIMP3	over-represented	2.86e-4	0.0269195	0.0269195	0.137393	3	hsa-miR-1-3p; hsa-miR-30c-2-3p; hsa-miR-423-5p
Target genes (miRTarBase)	AXL	over-represented	4.13e-4	0.0279834	0.0279834	0.154567	3	hsa-miR-1-3p; hsa-miR-122-5p; hsa-miR-34a-5p
Target genes (miRTarBase)	BAG3	over-represented	4.18e-4	0.0279834	0.0279834	0.0343482	2	hsa-miR-143-3p; hsa-miR-34a-5p
Target genes (miRTarBase)	C12orf10	over-represented	4.18e-4	0.0279834	0.0279834	0.0343482	2	hsa-miR-1-3p; hsa-miR-423-5p
Target genes (miRTarBase)	CDC25C	over-represented	4.18e-4	0.0279834	0.0279834	0.0343482	2	hsa-miR-141-3p; hsa-miR-34a-5p
Target genes (miRTarBase)	DGKZ	over-represented	4.18e-4	0.0279834	0.0279834	0.0343482	2	hsa-miR-218-5p; hsa-miR-34a-5p
Target genes (miRTarBase)	DOCK3	over-represented	4.18e-4	0.0279834	0.0279834	0.0343482	2	hsa-miR-125a-5p; hsa-miR-34a-5p
Target genes (miRTarBase)	FHIT	over-represented	4.18e-4	0.0279834	0.0279834	0.0343482	2	hsa-miR-143-3p; hsa-miR-217-5p
Target genes (miRTarBase)	FTSJ1	over-represented	4.18e-4	0.0279834	0.0279834	0.0343482	2	hsa-miR-1-3p; hsa-miR-30c-1-3p
Target genes (miRTarBase)	GNPDA2	over-represented	4.18e-4	0.0279834	0.0279834	0.0343482	2	hsa-miR-1-3p; hsa-miR-122-5p
Target genes (miRTarBase)	ILVBL	over-represented	4.18e-4	0.0279834	0.0279834	0.0343482	2	hsa-miR-1-3p; hsa-miR-23b-3p
Target genes (miRTarBase)	KIF4A	over-represented	4.18e-4	0.0279834	0.0279834	0.0343482	2	hsa-miR-1-3p; hsa-miR-34a-5p
Target genes (miRTarBase)	MAP3K1	over-represented	3.05e-4	0.0279834	0.0279834	0.343482	4	hsa-let-7g-5p; hsa-miR-125a-5p; hsa-miR-193a-3p; hsa-miR-34a-5p
Target genes (miRTarBase)	MARCKS	over-represented	3.36e-4	0.0279834	0.0279834	0.352069	4	hsa-miR-1-3p; hsa-miR-122-5p; hsa-miR-218-5p; hsa-miR-23b-3p
Target genes (miRTarBase)	MPV17	over-represented	4.18e-4	0.0279834	0.0279834	0.0343482	2	hsa-miR-122-5p; hsa-miR-23b-3p
Target genes (miRTarBase)	NAIP	over-represented	4.18e-4	0.0279834	0.0279834	0.0343482	2	hsa-miR-1-3p; hsa-miR-34a-5p
Target genes (miRTarBase)	NFKB2	over-represented	4.18e-4	0.0279834	0.0279834	0.0343482	2	hsa-miR-143-3p; hsa-miR-423-5p
Target genes (miRTarBase)	RAB27B	over-represented	4.18e-4	0.0279834	0.0279834	0.0343482	2	hsa-miR-1-3p; hsa-miR-193a-3p
Target genes (miRTarBase)	SIRT7	over-represented	4.18e-4	0.0279834	0.0279834	0.0343482	2	hsa-miR-125a-5p; hsa-miR-34a-5p
Target genes (miRTarBase)	SLC1A5	over-represented	3.78e-4	0.0279834	0.0279834	1.46838	7	hsa-miR-122-5p; hsa-miR-125a-5p; hsa-miR-218-5p; hsa-miR-30c-1-3p; hsa-miR-30c-2-3p; hsa-miR-34a-5p; hsa-miR-455-5p
Target genes (miRTarBase)	TFDP2	over-represented	3.42e-4	0.0279834	0.0279834	1.01327	6	hsa-miR-122-5p; hsa-miR-141-3p; hsa-miR-199a-5p; hsa-miR-218-5p; hsa-miR-30c-1-3p; hsa-miR-30c-2-3p
Target genes (miRTarBase)	UBP1	over-represented	4.18e-4	0.0279834	0.0279834	0.0343482	2	hsa-miR-218-5p; hsa-miR-34a-5p
Target genes (miRTarBase)	CTDNEP1	over-represented	4.28e-4	0.0282792	0.0282792	0.678376	5	hsa-miR-1-3p; hsa-miR-122-5p; hsa-miR-30c-1-3p; hsa-miR-30c-2-3p; hsa-miR-423-5p
Target genes (miRTarBase)	KLF12	over-represented	4.88e-4	0.0313418	0.0313418	0.163154	3	hsa-miR-141-3p; hsa-miR-218-5p; hsa-miR-34a-5p
Target genes (miRTarBase)	STAT1	over-represented	4.88e-4	0.0313418	0.0313418	0.163154	3	hsa-miR-203a-3p; hsa-miR-34a-5p; hsa-miR-501-5p
Target genes (miRTarBase)	SSR1	over-represented	5.10e-4	0.032352	0.032352	0.704137	5	hsa-miR-1-3p; hsa-miR-218-5p; hsa-miR-23b-3p; hsa-miR-30c-1-3p; hsa-miR-30c-2-3p
Target genes (miRTarBase)	MYH11	over-represented	5.26e-4	0.0329244	0.0329244	0.395004	4	hsa-miR-122-5p; hsa-miR-130a-3p; hsa-miR-30c-1-3p; hsa-miR-30c-2-3p
Target genes (miRTarBase)	DAPK1	over-represented	5.70e-4	0.0334242	0.0334242	0.171741	3	hsa-miR-130a-3p; hsa-miR-218-5p; hsa-miR-34a-5p
Target genes (miRTarBase)	IGF1R	over-represented	5.75e-4	0.0334242	0.0334242	2.08665	8	hsa-let-7g-5p; hsa-miR-122-5p; hsa-miR-141-3p; hsa-miR-143-3p; hsa-miR-203a-3p; hsa-miR-217-5p; hsa-miR-218-5p; hsa-miR-34a-5p
Target genes (miRTarBase)	SNTB1	over-represented	5.70e-4	0.0334242	0.0334242	0.171741	3	hsa-miR-130a-3p; hsa-miR-199a-5p; hsa-miR-218-5p
Target genes (miRTarBase)	TPM1	over-represented	5.70e-4	0.0334242	0.0334242	0.171741	3	hsa-miR-1-3p; hsa-miR-145-3p; hsa-miR-34a-5p
Target genes (miRTarBase)	USP47	over-represented	5.70e-4	0.0334242	0.0334242	0.171741	3	hsa-let-7g-5p; hsa-miR-218-5p; hsa-miR-34a-5p
Target genes (miRTarBase)	VAC14	over-represented	5.70e-4	0.0334242	0.0334242	0.171741	3	hsa-miR-141-3p; hsa-miR-30c-2-3p; hsa-miR-423-5p
Target genes (miRTarBase)	ASXL2	over-represented	6.20e-4	0.0342114	0.0342114	0.412178	4	hsa-miR-1-3p; hsa-miR-30c-1-3p; hsa-miR-30c-2-3p; hsa-miR-326
Target genes (miRTarBase)	BTF3L4	over-represented	6.29e-4	0.0342114	0.0342114	1.13349	6	hsa-miR-130a-3p; hsa-miR-143-3p; hsa-miR-218-5p; hsa-miR-30c-1-3p; hsa-miR-30c-2-3p; hsa-miR-34a-5p
Target genes (miRTarBase)	CALD1	over-represented	6.93e-4	0.0342114	0.0342114	0.0429352	2	hsa-miR-122-5p; hsa-miR-34a-5p
Target genes (miRTarBase)	CTSC	over-represented	6.93e-4	0.0342114	0.0342114	0.0429352	2	hsa-miR-1-3p; hsa-miR-199a-5p
Target genes (miRTarBase)	CXCL2	over-represented	6.93e-4	0.0342114	0.0342114	0.0429352	2	hsa-miR-1-3p; hsa-miR-532-5p
Target genes (miRTarBase)	DDX24	over-represented	6.93e-4	0.0342114	0.0342114	0.0429352	2	hsa-miR-34a-5p; hsa-miR-423-5p
Target genes (miRTarBase)	FNDC3B	over-represented	6.36e-4	0.0342114	0.0342114	0.738486	5	hsa-miR-1-3p; hsa-miR-143-3p; hsa-miR-218-5p; hsa-miR-30c-1-3p; hsa-miR-30c-2-3p
Target genes (miRTarBase)	FUT8	over-represented	6.93e-4	0.0342114	0.0342114	0.0429352	2	hsa-miR-122-5p; hsa-miR-34a-5p
Target genes (miRTarBase)	GATA4	over-represented	6.93e-4	0.0342114	0.0342114	0.0429352	2	hsa-miR-1-3p; hsa-miR-34a-5p
Target genes (miRTarBase)	IPO8	over-represented	6.93e-4	0.0342114	0.0342114	0.0429352	2	hsa-miR-1-3p; hsa-miR-218-5p
Target genes (miRTarBase)	MAP3K11	over-represented	6.93e-4	0.0342114	0.0342114	0.0429352	2	hsa-miR-199a-5p; hsa-miR-218-5p
Target genes (miRTarBase)	PRAP1	over-represented	6.93e-4	0.0342114	0.0342114	0.0429352	2	hsa-miR-193a-3p; hsa-miR-23b-3p
Target genes (miRTarBase)	SMAD4	over-represented	6.71e-4	0.0342114	0.0342114	0.747073	5	hsa-miR-125a-5p; hsa-miR-130a-3p; hsa-miR-199a-5p; hsa-miR-203a-3p; hsa-miR-34a-5p
Target genes (miRTarBase)	SUCLA2	over-represented	6.93e-4	0.0342114	0.0342114	0.0429352	2	hsa-miR-1-3p; hsa-miR-122-5p
Target genes (miRTarBase)	ZZEF1	over-represented	6.93e-4	0.0342114	0.0342114	0.0429352	2	hsa-miR-125a-5p; hsa-miR-218-5p
Target genes (miRTarBase)	FAM208A	over-represented	7.46e-4	0.0364315	0.0364315	0.764247	5	hsa-miR-1-3p; hsa-miR-203a-3p; hsa-miR-30c-1-3p; hsa-miR-30c-2-3p; hsa-miR-34a-5p
Target genes (miRTarBase)	BMP7	over-represented	7.62e-4	0.0368592	0.0368592	0.188915	3	hsa-miR-1-3p; hsa-miR-326; hsa-miR-34a-5p
Target genes (miRTarBase)	ACTN1	over-represented	0.0010344	0.040111	0.040111	0.0515222	2	hsa-miR-1-3p; hsa-miR-218-5p
Target genes (miRTarBase)	APEH	over-represented	0.0010344	0.040111	0.040111	0.0515222	2	hsa-miR-1-3p; hsa-miR-34a-5p
Target genes (miRTarBase)	CDH2	over-represented	9.90e-4	0.040111	0.040111	0.206089	3	hsa-miR-1-3p; hsa-miR-199a-5p; hsa-miR-218-5p
Target genes (miRTarBase)	CPSF1	over-represented	0.0010344	0.040111	0.040111	0.0515222	2	hsa-miR-1-3p; hsa-miR-218-5p
Target genes (miRTarBase)	DDX3Y	over-represented	8.71e-4	0.040111	0.040111	0.197502	3	hsa-miR-203a-3p; hsa-miR-30c-1-3p; hsa-miR-30c-2-3p
Target genes (miRTarBase)	DNAJB1	over-represented	0.0010344	0.040111	0.040111	0.0515222	2	hsa-miR-1-3p; hsa-miR-122-5p
Target genes (miRTarBase)	DNAJC5	over-represented	0.0010344	0.040111	0.040111	0.0515222	2	hsa-miR-23b-3p; hsa-miR-34a-5p
Target genes (miRTarBase)	ERLIN2	over-represented	0.0010344	0.040111	0.040111	0.0515222	2	hsa-miR-326; hsa-miR-34a-5p
Target genes (miRTarBase)	FLNA	over-represented	8.71e-4	0.040111	0.040111	0.197502	3	hsa-miR-1-3p; hsa-miR-218-5p; hsa-miR-23b-3p
Target genes (miRTarBase)	GNAI3	over-represented	9.06e-4	0.040111	0.040111	0.455113	4	hsa-miR-1-3p; hsa-miR-23b-3p; hsa-miR-30c-1-3p; hsa-miR-30c-2-3p
Target genes (miRTarBase)	HOTAIR	over-represented	0.0010344	0.040111	0.040111	0.0515222	2	hsa-miR-326; hsa-miR-34a-5p
Target genes (miRTarBase)	IGFBP5	over-represented	9.30e-4	0.040111	0.040111	1.21936	6	hsa-miR-130a-3p; hsa-miR-143-3p; hsa-miR-193a-3p; hsa-miR-203a-3p; hsa-miR-501-5p; hsa-miR-532-5p
Target genes (miRTarBase)	IRF2BPL	over-represented	8.71e-4	0.040111	0.040111	0.197502	3	hsa-miR-1-3p; hsa-miR-141-3p; hsa-miR-193a-3p
Target genes (miRTarBase)	IST1	over-represented	8.71e-4	0.040111	0.040111	0.197502	3	hsa-miR-1-3p; hsa-miR-122-5p; hsa-miR-218-5p
Target genes (miRTarBase)	ITGB4	over-represented	0.0010344	0.040111	0.040111	0.0515222	2	hsa-miR-1-3p; hsa-miR-143-3p
Target genes (miRTarBase)	LEF1	over-represented	0.0010344	0.040111	0.040111	0.0515222	2	hsa-miR-218-5p; hsa-miR-34a-5p
Target genes (miRTarBase)	MCM5	over-represented	8.71e-4	0.040111	0.040111	0.197502	3	hsa-miR-1-3p; hsa-miR-34a-5p; hsa-miR-423-5p
Target genes (miRTarBase)	MCM6	over-represented	0.0010344	0.040111	0.040111	0.0515222	2	hsa-miR-1-3p; hsa-miR-34a-5p
Target genes (miRTarBase)	NELFCD	over-represented	0.0010344	0.040111	0.040111	0.0515222	2	hsa-miR-1-3p; hsa-miR-34a-5p
Target genes (miRTarBase)	NOTCH2	over-represented	9.73e-4	0.040111	0.040111	0.4637	4	hsa-miR-1-3p; hsa-miR-23b-3p; hsa-miR-326; hsa-miR-34a-5p
Target genes (miRTarBase)	NT5E	over-represented	0.0010344	0.040111	0.040111	0.0515222	2	hsa-miR-1-3p; hsa-miR-34a-5p
Target genes (miRTarBase)	POLD1	over-represented	0.0010344	0.040111	0.040111	0.0515222	2	hsa-miR-1-3p; hsa-miR-34a-5p
Target genes (miRTarBase)	RAI14	over-represented	0.0010344	0.040111	0.040111	0.0515222	2	hsa-miR-122-5p; hsa-miR-218-5p
Target genes (miRTarBase)	RRBP1	over-represented	0.0010344	0.040111	0.040111	0.0515222	2	hsa-miR-1-3p; hsa-miR-34a-5p
Target genes (miRTarBase)	TJP2	over-represented	0.0010344	0.040111	0.040111	0.0515222	2	hsa-miR-203a-3p; hsa-miR-34a-5p
Target genes (miRTarBase)	ANKFY1	over-represented	0.0010555	0.0406092	0.0406092	0.824356	5	hsa-miR-1-3p; hsa-miR-193a-3p; hsa-miR-218-5p; hsa-miR-30c-1-3p; hsa-miR-30c-2-3p
Target genes (miRTarBase)	AGTRAP	over-represented	0.0011067	0.0420594	0.0420594	0.832943	5	hsa-miR-1-3p; hsa-miR-125a-5p; hsa-miR-199a-5p; hsa-miR-30c-1-3p; hsa-miR-30c-2-3p
Target genes (miRTarBase)	E2F1	over-represented	0.0011178	0.0420594	0.0420594	0.480874	4	hsa-miR-193a-3p; hsa-miR-203a-3p; hsa-miR-23b-3p; hsa-miR-34a-5p
Target genes (miRTarBase)	RPS2	over-represented	0.0011191	0.0420594	0.0420594	0.214676	3	hsa-miR-125a-5p; hsa-miR-34a-5p; hsa-miR-423-5p
Target genes (miRTarBase)	LASP1	over-represented	0.0011596	0.0432501	0.0432501	0.84153	5	hsa-miR-1-3p; hsa-miR-203a-3p; hsa-miR-218-5p; hsa-miR-23b-3p; hsa-miR-423-5p
Target genes (miRTarBase)	ZNF277	over-represented	0.0011954	0.0442483	0.0442483	0.489461	4	hsa-miR-143-3p; hsa-miR-30c-1-3p; hsa-miR-30c-2-3p; hsa-miR-501-5p
Target genes (miRTarBase)	ITGA3	over-represented	0.0012144	0.0442803	0.0442803	0.850117	5	hsa-let-7g-5p; hsa-miR-1-3p; hsa-miR-199a-5p; hsa-miR-30c-1-3p; hsa-miR-30c-2-3p
Target genes (miRTarBase)	ZNF317	over-represented	0.0012144	0.0442803	0.0442803	0.850117	5	hsa-miR-130a-3p; hsa-miR-217-5p; hsa-miR-218-5p; hsa-miR-30c-1-3p; hsa-miR-30c-2-3p
Target genes (miRTarBase)	ABCC1	over-represented	0.001258	0.0448656	0.0448656	0.223263	3	hsa-miR-1-3p; hsa-miR-199a-5p; hsa-miR-23b-3p
Target genes (miRTarBase)	CORO1C	over-represented	0.001258	0.0448656	0.0448656	0.223263	3	hsa-miR-1-3p; hsa-miR-125a-5p; hsa-miR-218-5p
Target genes (miRTarBase)	COX1	over-represented	0.001258	0.0448656	0.0448656	0.223263	3	hsa-miR-1-3p; hsa-miR-23b-3p; hsa-miR-423-5p
Target genes (miRTarBase)	SEC61A1	over-represented	0.0012767	0.0448774	0.0448774	0.498048	4	hsa-miR-1-3p; hsa-miR-30c-1-3p; hsa-miR-30c-2-3p; hsa-miR-34a-5p
Target genes (miRTarBase)	SLC11A2	over-represented	0.0012711	0.0448774	0.0448774	0.858704	5	hsa-let-7g-5p; hsa-miR-122-5p; hsa-miR-218-5p; hsa-miR-30c-1-3p; hsa-miR-30c-2-3p
Target genes (miRTarBase)	ANXA2	over-represented	0.0014406	0.0463074	0.0463074	0.0601093	2	hsa-miR-1-3p; hsa-miR-218-5p
Target genes (miRTarBase)	AP2A2	over-represented	0.0014406	0.0463074	0.0463074	0.0601093	2	hsa-miR-218-5p; hsa-miR-34a-5p
Target genes (miRTarBase)	ATP2B4	over-represented	0.0014074	0.0463074	0.0463074	0.23185	3	hsa-miR-1-3p; hsa-miR-218-5p; hsa-miR-423-5p
Target genes (miRTarBase)	CCDC170	over-represented	0.0014074	0.0463074	0.0463074	0.23185	3	hsa-miR-1-3p; hsa-miR-122-5p; hsa-miR-143-3p
Target genes (miRTarBase)	MOV10	over-represented	0.0014406	0.0463074	0.0463074	0.0601093	2	hsa-miR-1-3p; hsa-miR-34a-5p
Target genes (miRTarBase)	PDLIM7	over-represented	0.0014406	0.0463074	0.0463074	0.0601093	2	hsa-miR-1-3p; hsa-miR-218-5p
Target genes (miRTarBase)	PLAU	over-represented	0.0014406	0.0463074	0.0463074	0.0601093	2	hsa-miR-193a-3p; hsa-miR-23b-3p
Target genes (miRTarBase)	RUNX2	over-represented	0.0014074	0.0463074	0.0463074	0.23185	3	hsa-miR-203a-3p; hsa-miR-218-5p; hsa-miR-23b-3p
Target genes (miRTarBase)	SMAD3	over-represented	0.0014074	0.0463074	0.0463074	0.23185	3	hsa-miR-143-3p; hsa-miR-145-3p; hsa-miR-199a-5p
Target genes (miRTarBase)	SMO	over-represented	0.0014406	0.0463074	0.0463074	0.0601093	2	hsa-miR-218-5p; hsa-miR-326
Target genes (miRTarBase)	SRRM1	over-represented	0.0014406	0.0463074	0.0463074	0.0601093	2	hsa-miR-1-3p; hsa-miR-326
Target genes (miRTarBase)	TFIP11	over-represented	0.0014074	0.0463074	0.0463074	0.23185	3	hsa-miR-218-5p; hsa-miR-30c-1-3p; hsa-miR-30c-2-3p
Target genes (miRTarBase)	UBE3C	over-represented	0.0014074	0.0463074	0.0463074	0.23185	3	hsa-let-7g-5p; hsa-miR-34a-5p; hsa-miR-532-5p
Target genes (miRTarBase)	TFAM	over-represented	0.0014508	0.0463321	0.0463321	0.515222	4	hsa-miR-1-3p; hsa-miR-30c-1-3p; hsa-miR-30c-2-3p; hsa-miR-34a-5p
Target genes (miRTarBase)	CLSTN1	over-represented	0.0015439	0.0486668	0.0486668	0.52381	4	hsa-miR-218-5p; hsa-miR-30c-1-3p; hsa-miR-30c-2-3p; hsa-miR-423-5p
Target genes (miRTarBase)	PDGFRA	over-represented	0.0015439	0.0486668	0.0486668	0.52381	4	hsa-miR-130a-3p; hsa-miR-143-3p; hsa-miR-218-5p; hsa-miR-34a-5p

## Sheet: Sheet2
Category	Subcategory	Enrichment	P-value	P-adjusted	Q-value	Expected	Observed	miRNAs/precursors
Target genes (miRTarBase)	TNF	over-represented	8.29e-7	0.0035638	0.0035638	0.0858704	4	hsa-miR-130a-3p; hsa-miR-143-3p; hsa-miR-203a-3p; hsa-miR-34a-5p
Target genes (miRTarBase)	DLX5	over-represented	1.08e-5	0.0099431	0.0099431	0.0515222	3	hsa-miR-141-3p; hsa-miR-203a-3p; hsa-miR-423-5p
Target genes (miRTarBase)	KIF2A	over-represented	1.88e-5	0.0099431	0.0099431	0.0601093	3	hsa-miR-1-3p; hsa-miR-203a-3p; hsa-miR-34a-5p
Target genes (miRTarBase)	SRC	over-represented	3.00e-5	0.0104552	0.0104552	0.0686963	3	hsa-miR-203a-3p; hsa-miR-23b-3p; hsa-miR-34a-5p
Target genes (miRTarBase)	SNAI1	over-represented	3.25e-5	0.0105818	0.0105818	0.197502	4	hsa-miR-199a-5p; hsa-miR-203a-3p; hsa-miR-30c-2-3p; hsa-miR-34a-5p
Target genes (miRTarBase)	E2F3	over-represented	8.07e-5	0.015708	0.015708	1.15066	7	hsa-miR-125a-5p; hsa-miR-141-3p; hsa-miR-199a-5p; hsa-miR-203a-3p; hsa-miR-217-5p; hsa-miR-34a-5p; hsa-miR-423-5p
Target genes (miRTarBase)	ZEB2	over-represented	9.66e-5	0.016507	0.016507	0.257611	4	hsa-miR-125a-5p; hsa-miR-141-3p; hsa-miR-203a-3p; hsa-miR-34a-5p
Target genes (miRTarBase)	DNTTIP2	over-represented	1.99e-4	0.0218455	0.0218455	0.918813	6	hsa-miR-143-3p; hsa-miR-145-3p; hsa-miR-203a-3p; hsa-miR-218-5p; hsa-miR-30c-1-3p; hsa-miR-30c-2-3p
Target genes (miRTarBase)	TYMS	over-represented	1.49e-4	0.0218455	0.0218455	0.111632	3	hsa-miR-193a-3p; hsa-miR-203a-3p; hsa-miR-34a-5p
Target genes (miRTarBase)	STAT1	over-represented	4.88e-4	0.0313418	0.0313418	0.163154	3	hsa-miR-203a-3p; hsa-miR-34a-5p; hsa-miR-501-5p
Target genes (miRTarBase)	IGF1R	over-represented	5.75e-4	0.0334242	0.0334242	2.08665	8	hsa-let-7g-5p; hsa-miR-122-5p; hsa-miR-141-3p; hsa-miR-143-3p; hsa-miR-203a-3p; hsa-miR-217-5p; hsa-miR-218-5p; hsa-miR-34a-5p
Target genes (miRTarBase)	SMAD4	over-represented	6.71e-4	0.0342114	0.0342114	0.747073	5	hsa-miR-125a-5p; hsa-miR-130a-3p; hsa-miR-199a-5p; hsa-miR-203a-3p; hsa-miR-34a-5p
Target genes (miRTarBase)	FAM208A	over-represented	7.46e-4	0.0364315	0.0364315	0.764247	5	hsa-miR-1-3p; hsa-miR-203a-3p; hsa-miR-30c-1-3p; hsa-miR-30c-2-3p; hsa-miR-34a-5p
Target genes (miRTarBase)	DDX3Y	over-represented	8.71e-4	0.040111	0.040111	0.197502	3	hsa-miR-203a-3p; hsa-miR-30c-1-3p; hsa-miR-30c-2-3p
Target genes (miRTarBase)	IGFBP5	over-represented	9.30e-4	0.040111	0.040111	1.21936	6	hsa-miR-130a-3p; hsa-miR-143-3p; hsa-miR-193a-3p; hsa-miR-203a-3p; hsa-miR-501-5p; hsa-miR-532-5p
Target genes (miRTarBase)	TJP2	over-represented	0.0010344	0.040111	0.040111	0.0515222	2	hsa-miR-203a-3p; hsa-miR-34a-5p
Target genes (miRTarBase)	E2F1	over-represented	0.0011178	0.0420594	0.0420594	0.480874	4	hsa-miR-193a-3p; hsa-miR-203a-3p; hsa-miR-23b-3p; hsa-miR-34a-5p
Target genes (miRTarBase)	LASP1	over-represented	0.0011596	0.0432501	0.0432501	0.84153	5	hsa-miR-1-3p; hsa-miR-203a-3p; hsa-miR-218-5p; hsa-miR-23b-3p; hsa-miR-423-5p
Target genes (miRTarBase)	RUNX2	over-represented	0.0014074	0.0463074	0.0463074	0.23185	3	hsa-miR-203a-3p; hsa-miR-218-5p; hsa-miR-23b-3p

## Sheet: Sheet3
TNF
DLX5
KIF2A
SRC
SNAI1
E2F3
ZEB2
DNTTIP2
TYMS
STAT1
IGF1R
SMAD4
FAM208A
DDX3Y
IGFBP5
TJP2
E2F1
LASP1
RUNX2
